# Supplementary material for: Retrograde Analysis of Calcium Signaling by CaMPARI2 Shows Cytosolic Calcium in Chondrocytes Is Unaffected by Parabolic Flights
Source: Biomedicines. 2022 Jan 8;10(1):138. doi: 10.3390/biomedicines10010138 (PMC8773224; doi:10.3390/biomedicines10010138)
Supplement: Supplementary file 1 [file biomedicines-10-00138-s001.zip]

Archive with 1 entries (1 files):
- biomedicines-1546422-supplementary.pdf
